# Supplementary material for: Classification of prestrike types in vacuum interrupter eroded by inrush current based on DC dynamic gap measurement method
Source: PLoS One. 2025 Jul 15;20(7):e0328461. doi: 10.1371/journal.pone.0328461 (PMC12262878; doi:10.1371/journal.pone.0328461)
Supplement: S1 — (XLSX) [file pone.0328461.s001.xlsx]

## Sheet: High
	FEPS (d)/mm	PPS (d)/mm	FE-PPS (d)/mm	FEPS (Ie)/A	PPS (Ie)/A	FE-PPS (Ie)/A
1	1.8346			0.0013
2	1.9427			0.0014
3	1.8244			0.0011
4	1.7626			0.0015
5	1.422			0.0014
6	2.4249			0.0014
7			3.492			0.0007
8	1.8448			0.0016
9	1.8501			0.0011
10	1.5544			0.0015
11	1.6047			0.0012
12	1.6334			0.0014
13	1.6897			0.0013
14	1.5929			0.0013
15		3.1458			0
16	1.6783			0.0013
17	1.7273			0.0013
18	1.558			0.0014
19	1.7658			0.0016
20	1.3206			0.0016
21	1.5312			0.0016
22	1.5741			0.0016
23			2.3585			0.0008
24			2.6019			0.0007
25	2.0035			0.0015
26	1.9349			0.0009
27	1.9582			0.0008
28	1.7842			0.0014
29	1.6301			0.0013
30	1.8371			0.0015
31	1.823			0.0014
32	2.0372			0.0016
33	2.0627			0.0014
34	1.7285			0.0016
35	1.6132			0.0014
36	1.6061			0.0015
37	1.6139			0.0014
38	1.6336			0.0014
39	1.4615			0.0014
40	2.0561			0.0017
41	1.7827			0.0013
42	1.9115			0.0018
43	1.8787			0.0019
44	1.7548			0.0015
45	1.5507			0.0015
46	1.583			0.0018
47	1.9746			0.0019
48	1.4586			0.0015
49	1.4297			0.0014
50	1.5199			0.0014
51	1.9439			0.0014
52	1.9445			0.0009
53	1.7011			0.0014
54	1.6834			0.0014
55	1.4026			0.0016
56	1.2948			0.0018
57	1.3763			0.0013
58	1.5155			0.0011
59	1.6216			0.0015
60	1.5209			0.0013
61	1.2076			0.0014
62	1.944			0.0011
63	1.8331			0.0012
64	1.5519			0.0018
65	1.5357			0.0013
66	1.7513			0.0015
67	1.6948			0.0017
68	1.53			0.0018
69	1.4472			0.0018
70	1.5048			0.0014
71	1.7822			0.0018
72	1.5156			0.0014
73	1.7946			0.0013
74	1.7536			0.0012
75	1.7872			0.0018
76	1.7663			0.0014
77	1.55			0.0014
78	1.2098			0.0019
79	1.7896			0.0016
80	1.2085			0.0019
81	1.5903			0.0014
82	1.4829			0.0018
83	1.4527			0.0016
84	1.5953			0.0014
85	1.7476			0.0015
86	1.7062			0.0016
87	1.795			0.0016
88	1.5817			0.0017
89	1.8228			0.0013
90	1.3954			0.0013
91	1.4912			0.0016
92	1.9216			0.0015
93	1.6941			0.0015
94	1.7659			0.0014
95	1.7942			0.0017
96	1.7217			0.0014
97	1.3686			0.0017
98	1.6249			0.0018
99	1.8962			0.0017
100	1.8551			0.0017
101	1.9659			0.0013
102	1.7764			0.0014
103	1.5826			0.0014
104	1.7488			0.0015
105	1.6202			0.0015
106	1.6255			0.0014
107	1.5904			0.0018
108	1.7732			0.0012
109	1.5978			0.0011
110	1.6978			0.0014
111	1.5953			0.0013
112	1.4341			0.0013
113	1.7637			0.0013
114	1.8082			0.0013
115	1.6791			0.0018
116	1.7198			0.0016
117	1.7317			0.0015
118	1.766			0.0014
119	1.8213			0.0011
120	1.6658			0.0015
121	1.1871			0.0014
122	1.3162			0.0016
123	1.29			0.0018
124	1.4518			0.002
125	1.2141			0.0018
126	1.1099			0.0016
127	1.4617			0.0015
128	1.4475			0.0014
129	1.4344			0.0019
130	1.4775			0.0018
131	1.4767			0.0017
132	1.422			0.0018
133	1.7332			0.0016
134	1.6796			0.0019
135	1.6093			0.0019
136	1.6178			0.0013
137	1.5073			0.0015
138	1.4597			0.0012
139	1.6446			0.0011
140	1.5988			0.0016
141	1.2422			0.0013
142	1.0387			0.0014
143	1.4293			0.002
144	1.4029			0.0013
145	1.435			0.0014
146	1.3896			0.0015
147	1.6998			0.0014
148	1.5231			0.0014
149	1.533			0.0016
150	1.413			0.0015
151	1.5395			0.0017
152	1.8073			0.0012
153	1.8052			0.0015
154	1.662			0.0015
155	1.903			0.0014
156	1.902			0.002
157	1.6275			0.0013
158	1.4348			0.0014
159	1.4657			0.0019
160	1.2907			0.0012
161	1.3164			0.002
162	1.2401			0.0017
163	1.8159			0.0013
164	1.7877			0.0014
165	1.7004			0.0014
166	1.5966			0.0012
167	1.6979			0.0012
168	1.5767			0.002
169	1.3397			0.0015
170	1.7178			0.0011
171	1.5258			0.0013
172	1.6526			0.0014
173	1.6554			0.0015
174	1.8735			0.0016
175	1.777			0.0014
176	1.4741			0.0017
177	1.3695			0.0017
178	1.7522			0.0018
179	1.6911			0.0014
180	1.2966			0.002
181	1.6197			0.0014
182	1.6507			0.0019
183	1.7538			0.0013
184	1.6349			0.0014
185	1.8547			0.0014
186	1.6986			0.002
187	1.7185			0.0015
188	1.7084			0.0015
189	1.6725			0.0018
190	1.3138			0.0014
191	1.6507			0.0015
192	1.3695			0.0015
193	1.7538			0.0014
194	1.6526			0.0018
195	1.6507			0.0017
196	1.5966			0.0013
197	1.2966			0.0014
198	1.4348			0.0013
199	1.662			0.0016
200	1.5966			0.0019

## Sheet: Low
	FEPS (d)/mm	PPS (d)/mm	FE-PPS (d)/mm	FEPS (Ie)/A	PPS (Ie)/A	FE-PPS (Ie)/A
1	3.0067			0.0014
2			4.1525			0.0008
3		4.2965			0
4	0.9591			0.0013
5	2.4289			0.0015
6	2.1704			0.0014
7	2.4772			0.0011
8	2.5723			0.0016
9	0.9981			0.0015
10	1.3012			0.0015
11	0.9631			0.0012
12	1.1578			0.0015
13	1.7469			0.0015
14	1.9374			0.0014
15	0.8656			0.0016
16	1.2863			0.0016
17		3.223			0
18	1.5404			0.0012
19	2.0994			0.0016
20			2.4662			0.0007
21	0.6008			0.0013
22	1.0163			0.0016
23	1.3987			0.0015
24	1.8492			0.0016
25	2.484			0.0015
26	2.1748			0.0016
27	1.6985			0.0016
28	1.7756			0.0018
29		4.5716			0
30	1.1326			0.0017
31	1.0266			0.0017
32	1.7333			0.0014
33	2.0083			0.0017
34	1.3137			0.0014
35	1.0531			0.0016
36	1.0784			0.0015
37	1.3294			0.0016
38	1.4898			0.0013
39	1.5816			0.0016
40	1.0531			0.0015
41	1.2808			0.0015
42	1.3347			0.0014
43	0.738			0.0014
44	0.8775			0.0015
45	1.2115			0.0015
46	1.2808			0.0014
47	1.1095			0.0017
48	1.1186			0.0014
49	1.7427			0.0015
50	1.9134			0.0015
51	2.221			0.0016
52	1.365			0.0014
53	1.365			0.0017
54	1.4079			0.0017
55	1.4379			0.0017
56	1.4486			0.0017
57	2.0663			0.0016
58	1.0628			0.0014
59	1.0437			0.0014
60	1.0358			0.0014
61	1.0358			0.0016
62	1.2689			0.0015
63	1.5006			0.0016
64	1.2689			0.0015
65	1.9242			0.0016
66	0.7095			0.0016
67	0.7495			0.0016
68	0.8171			0.0016
69	0.6226			0.0016
70	0.9468			0.0016
71	0.9468			0.0014
72	1.0014			0.0017
73	1.1253			0.0015
74	1.1253			0.0017
75	1.0267			0.0017
76	0.9812			0.0016
77	0.9697			0.0014
78	1.1869			0.0015
79	1.0869			0.0014
80	1.3168			0.0017
81	1.7722			0.0016
82	0.858			0.0017
83	0.848			0.0016
84	0.8647			0.0017
85	1.1453			0.0015
86	1.4971			0.0017
87	1.4571			0.0016
88	1.9852			0.0016
89	1.7523			0.0017
90	1.4592			0.0017
91	1.4392			0.0017
92	1.4733			0.0017
93	1.6374			0.0015
94	2.1739			0.0015
95	1.9107			0.0016
96	1.6596			0.0016
97	1.6696			0.0017
98	1.6941			0.0017
99	1.9957			0.0016
100	2.3295			0.0017
101	1.6091			0.0016
102	1.5591			0.0016
103	1.4292			0.0015
104	1.4292			0.0016
105	1.3847			0.0016
106	1.5229			0.0017
107	1.7544			0.0014
108	1.9774			0.0013
109	1.5544			0.0014
110	1.4752			0.0015
111	1.5412			0.0018
112	1.7586			0.0016
113	1.3584			0.0017
114	1.3384			0.0016
115	1.241			0.0017
116	1.2887			0.0017
117	1.241			0.0015
118	1.3531			0.0016
119	1.2723			0.0018
120	1.454			0.0017
121	1.8216			0.0018
122	0.9481			0.0018
123	0.9034			0.0015
124	0.9677			0.0017
125	0.8948			0.0014
126	0.818			0.0014
127	1.1141			0.0017
128			2.2499			0.0007
129	1.5762			0.0018
130	2.1633			0.0013
131	0.8905			0.0015
132	0.7754			0.0017
133	0.8102			0.0015
134	0.8302			0.0018
135	1.0249			0.0018
136	1.1098			0.0018
137	1.3396			0.0015
138	2.1223			0.0014
139	0.914			0.0017
140	0.914			0.0018
141	0.9211			0.0018
142	1.0157			0.0016
143	1.1457			0.0016
144	1.2457			0.0017
145	1.3918			0.0018
146	1.6166			0.0017
147	2.2217			0.0018
148	1.5525			0.0018
149	1.4601			0.0015
150	1.3601			0.0016
151	1.3875			0.0016
152	1.3875			0.0015
153	1.6591			0.0015
154	2.0406			0.0014
155	2.3072			0.0017
156	2.3583			0.0015
157	1.4538			0.0017
158	1.4538			0.0018
159	1.4923			0.0016
160	1.5624			0.0014
161	1.6098			0.0014
162	1.6396			0.0018
163	1.841			0.0017
164	1.851			0.0017
165	1.9508			0.0013
166	1.6331			0.0018
167	1.6825			0.0016
168	1.665			0.0014
169	1.5146			0.0018
170	1.5113			0.0017
171	1.5113			0.0014
172	1.9029			0.0018
173	2.0944			0.0019
174	1.3625			0.0016
175	1.4837			0.0015
176	1.5737			0.0014
177	1.6455			0.0014
178	1.7018			0.0018
179	1.996			0.0018
180	2.0589			0.0017
181	1.0107			0.0017
182	0.9785			0.0015
183	0.9345			0.0014
184	0.9377			0.0018
185	0.9586			0.0016
186	0.9686			0.0016
187	1.0242			0.0016
188	1.0665			0.0018
189	1.0665			0.0018
190	1.3625			0.0019
191	1.4837			0.0019
192	1.5113			0.0019
193	1.3625			0.0016
194	0.9785			0.0018
195	1.0107			0.0016
196	1.5624			0.0016
197	1.0665			0.0018
198	1.5624			0.0016
199	1.3324			0.0017
200	1.2524			0.0018
